# Supplementary material for: The cut-off value of tumor size and appropriate timing of follow-up for management of minimal EUS-suspected gastric gastrointestinal stromal tumors
Source: BMC Gastroenterol. 2017 Jan 11;17:8. doi: 10.1186/s12876-016-0567-4 (PMC5225611; doi:10.1186/s12876-016-0567-4)
Supplement: Additional file 1: — Characteristics of all the GISTs. This supplementary file includes clinical parameters of all patients. (XLSX 20 kb) [file 12876_2016_567_MOESM1_ESM.xlsx]

## Sheet: Sheet1
Patient No.	Sex	Age	Site*	InitialExamDate(yy-mm-dd)	Initial Size(cm)	InitialEUSFeatures*	FollowUpTime(mo)	FollowUpTime(year)	OneYearFollowUpSize(cm)	OneYearEUSFeatures*	OneYearSizeChange(cm)	OneYearGrowthRate	OneYearDiseaseSituation*	TwoYearFollowUpSize(cm)	TwoYearEUSFeatures*	TwoYearSizeChange(cm)	TwoYearGrowthRate	TwoYearGrowthRatePerYear	TwoYearDiseaseSituation*	ThreeMoreYearFollowUpSize(cm)	ThreeMoreYearEUSFeatures*	ThreeMoreYearSizeChange(cm)	ThreeMoreYearGrowthRate	ThreeMoreYearGrowthRatePerYear	ThreeMoreYearDiseaseSituation*
1	1	58	2	2008-11-27	0.7	1	54	4.5	0.5	1	-0.2	-0.285714	1	0.5	1	-0.2	-0.285714	-0.142857	1	0.5	1	-0.2	-0.285714	-0.0634921	1
2	2	72	2	2008-12-04	0.6	1	70	5.83333	0.6	1	0	0	1	0.6	1	0	0	0	1		1	1.1	1.83333	0.314286	2
3	1	74	2	2009-01-08	0.4	1	37	3.08333	0.4	1	0	0	1	0.4	1	0	0	0	1	0.4	1	0	0	0	1
4	1	75	3	2009-01-10	1.6	1	48	4	1.95	2	0.35	0.21875	2	2	2	0.4	0.25	0.125	2		1	1.4	0.875	0.21875	2
5	1	68	2	2009-02-12	0.9	1	36	3	0.9	1	0	0	1	0.9	1	0	0	0	1	0.9	1	0	0	0	1
6	1	65	1	2009-02-12	0.8	1	67	5.58333	0.8	1	0	0	1	0.8	1	0	0	0	1	0.8	1	0	0	0	1
7	2	71	2	2009-03-05	2	1	59	4.91667	2.7	1	0.7	0.35	2	3	2	1	0.5	0.25	2		1	2	1	0.20339	2
8	1	51	2	2009-03-25	0.8	1	36	3	0.8	1	0	0	1	1.1	2	0.3	0.375	0.1875	2		1	0.7	0.875	0.291667	2
9	1	58	2	2009-04-02	0.6	1	65	5.41667	0.6	1	0	0	1	0.6	1	0	0	0	1	0.6	1	0	0	0	1
10	1	63	2	2009-04-16	0.8	1	54	4.5	0.8	1	0	0	1	0.8	1	0	0	0	1	0.8	1	0	0	0	1
11	1	55	2	2009-04-29	0.8	1	25	2.08333	0.8	2	0	0	1	0.8	2	0	0	0	1
12	1	69	2	2009-05-14	0.6	2	24	2	0.4	2	-0.2	-0.333333	1	0.4	2	-0.2	-0.333333	-0.166667	1
13	1	62	1	2009-08-06	1.2	1	36	3	1.2	1	0	0	1	1.2	1	0	0	0	1	1.2	1	0	0	0	1
14	2	72	2	2009-08-13	0.9	2	40	3.33333	0.9	2	0	0	1	0.9	2	0	0	0	1	0.9	2	0	0	0	1
15	1	83	2	2009-11-19	0.7	1	12	1	1.5	1	0.8	1.14286	2
16	2	68	2	2009-11-26	0.6	1	46	3.83333	0.6	1	0	0	1	0.6	1	0	0	0	1	0.6	1	0	0	0	1
17	1	78	3	2009-12-01	1.1	1	24	2	1.4	2	0.3	0.272727	2	2.2	2	1.1	1	0.5	2
18	2	56	2	2010-01-21	1	1	38	3.16667	0.8	1	-0.2	-0.2	1	0.8	1	-0.2	-0.2	-0.1	1	0.8	1	-0.2	-0.2	-0.0631579	1
19	2	67	3	2010-02-11	1.2	1	45	3.75	1.2	1	0	0	1	1.35	1	0.15	0.125	0.0625	1	1.7	1	0.5	0.416667	0.111111	2
20	1	55	2	2010-03-05	0.6	1	13	1.08333	0.7	1	0.1	0.166667	1
21	1	58	3	2010-04-15	0.7	1	46	3.83333	0.7	1	0	0	1	0.8	1	0.1	0.142857	0.0714286	1	0.8	1	0.1	0.142857	0.0372671	1
22	2	64	2	2010-06-03	1.1	1	69	5.75	1.1	1	0	0	1	1.1	1	0	0	0	1	1.3	1	0.2	0.181818	0.0316206	1
23	1	78	2	2010-07-29	0.8	1	39	3.25	0.8	1	0	0	1	0.8	1	0	0	0	1	0.8	1	0	0	0	1
24	2	57	2	2010-09-17	1	1	12	1	1.2	1	0.2	0.2	2
25	2	76	2	2010-09-30	0.6	1	45	3.75	0.5	1	-0.1	-0.17	1	0.5	1	-0.1	-0.166667	-0.0833333	1	0.5	1	-0.1	-0.166667	-0.0444444	1
26	1	51	2	2010-11-11	0.7	1	48	4	0.7	1	0	0	1	0.7	1	0	0	0	1	0.7	1	0	0	0	1
27	1	49	2	2010-12-30	0.5	1	13	1.08333	0.5	1	0	0	1
28	1	55	2	2011-04-14	0.7	1	36	3	0.8	1	0.1	0.142857	1	0.8	1	0.1	0.142857	0.0714286	1	0.8	1	0.1	0.142857	0.047619	1
29	1	73	2	2011-04-14	0.6	1	14	1.16667	0.6	1	0	0	1
30	1	27	1	2011-07-28	1.6	1	30	2.5	1.6	1	0	0	1	1.6	1	0	0	0	1	1.6	1	0	0	0	1
31	1	74	2	2011-08-19	0.8	1	12	1	0.8	1	0.01	0.0125	1
32	1	54	2	2011-09-29	0.4	1	36	3	0.3	1	-0.1	-0.25	1	0.3	1	-0.1	-0.25	-0.125	1	0.3	1	-0.1	-0.25	-0.0833333	1
33	1	58	3	2011-10-20	0.8	1	39	3.25	0.8	1	0	0	1	0.8	1	0	0	0	1	0.8	1	0	0	0	1
34	1	51	2	2011-10-27	1	1	43	3.58333	1	1	0	0	1	1	1	0	0	0	1	1.3	1.3	0.3	0.3	0.0837209	2
35	1	53	2	2011-12-29	0.7	1	36	3	0.7	1	0	0	1	0.7	1	0	0	0	1	0.7	1	0	0	0	1
36	1	53	3	2011-12-29	1.1	1	38	3.16667	1.1	1	0	0	1	1.2	1	0.1	0.0909091	0.0454545	1	1.5	1	0.4	0.363636	0.114833	2
37	1	43	1	2012-03-01	1	1	24	2	1.1	1.08	0.08	0.08	1	1.1	1	0.1	0.1	0.05	1
38	1	67	1	2012-04-05	0.5	1	25	2.08333	0.5	1	0	0	1	0.5	1	0	0	0	1
39	1	52	2	2012-05-24	1.5	1	26	2.16667	1.1	1	-0.4	-0.266667	1	1.5	1	0	0	0	1
40	1	41	2	2012-06-11	0.6	1	25	2.08333	0.6	1	0	0	1	0.6	1	0	0	0	1
41	2	84	3	2012-09-01	1.8	1	24	2	2.6	2	0.8	0.444444	2	3.5	2	1.7	0.944444	0.472222	2
42	2	71	3	2012-09-07	1.5	1	24	2	1.6	2	0.1	0.0666667	1	1.7	2	0.2	0.133333	0.0666667	1
43	1	39	2	2012-10-08	0.5	1	25	2.08333	0.5	1	0	0	1	0.5	1	0	0	0	1
44	2	69	2	2012-11-01	1.1	1	16	1.33333	1.1	1	0	0	1
45	1	41	2	2012-11-08	1	1	24	2	0.9	1	-0.1	-0.1	1	0.9	1	-0.1	-0.1	-0.05	1
46	1	58	3	2012-11-15	0.5	1	15	1.25	0.53	1	0.03	0.06	1
47	1	61	2	2012-11-29	0.5	1	26	2.16667	0.5	1	0	0	1	0.5	1	0	0	0	1
48	1	52	3	2012-12-13	1.4	1	16	1.33333	1.6	1	0.2	0.142857	1
49	1	36	1	2013-01-10	0.8	1	37	3.08333	0.86	1	0.06	0.075	1	0.8	1	0	0	0	1		1	0.06	0.075	0.0243243	1
50	1	57	3	2013-02-07	1.1	1	13	1.08333	1.4	1	0.3	0.272727	2
51	1	52	2	2013-02-07	0.3	1	37	3.08333	0.3	1	0	0	1	0.3	1	0	0	0	1		1	0	0	0	1
52	2	66	2	2013-03-10	1.5	1	13	1.08333	1.5	1	0	0	1
53	1	59	3	2013-03-28	0.6	1	36	3	0.6	1	0	0	1	0.6	1	0	0	0	1		1	0	0	0	1
54	1	53	1	2013-04-18	1	1	12	1	1	1	0	0	1
55	1	39	2	2013-04-18	0.6	1	12	1	0.54	1	-0.06	-0.1	1
56	1	29	3	2013-05-16	0.5	1	12	1	0.52	1	0.02	0.04	1
57	1	69	4	2013-05-30	0.4	2	16	1.33333	0.4	2	0	0	1
58	2	67	3	2013-06-19	1.5	1	12	1	3	1	1.5	1	2
59	2	65	2	2013-09-12	1	1	24	2	1.8	2	0.8	0.8	2	2.4	2	1.4	1.4	0.7	2
60	1	59	3	2014-02-14	1.2	1	12	1	1.5	1	0.3	0.25	2
61	1	70	2	2014-06-06	0.6	1	12	1	0.6	1	0	0	1
62	2	72	2	2014-06-20	0.8	1	12	1	0.8	1	0	0	1
63	1	51	2	2014-07-05	0.5	1	14	1.16667	0.6	1	0.1	0.2	1
64	1	44	2	2014-07-19	0.6	1	13	1.08333	0.6	1	0	0	1
65	1	51	2	2014-10-04	0.8	2	12	1	1.3	2	0.5	0.625	2
66	1	38	2	2014-11-01	1.2	1	12	1	1.2	1	0	0	1
67	1	45	2	2014-11-01	1.2	1	12	1	1.2	1	0	0	1
68	2	72	3	2015-02-01	0.8	1	12	1	0.8	1	0	0	1
69	1	64	3	2015-03-10	0.7	1	12	1	0.7	1	0	0	1
Sex: 1 Woman, 2 Man.
Site: 1 Cardia, 2 Fundus, 3 Body, 4 Antrum.
EUSFeatures: 1 Low-risk, 2 High-risk.
DiseaseSituation: 1 Stable, 2 Progress.
