# Supplementary material for: The cut-off value of tumor size and appropriate timing of follow-up for management of minimal EUS-suspected gastric gastrointestinal stromal tumors
Source: BMC Gastroenterol. 2017 Jan 11;17:8. doi: 10.1186/s12876-016-0567-4 (PMC5225611; doi:10.1186/s12876-016-0567-4)
Supplement: Additional file 2: — Clinicopathological features of all the PD GISTs. It contains data on clinicopathological features of patients with progressive disease (PD). (XLSX 11 kb) [file 12876_2016_567_MOESM2_ESM.xlsx]

## Sheet: Sheet1
PatientNo.	Sex	Age	Site	Initial Size	F/u Size	Initial EUS	F/u EUS	Treatment	Final Diagnosis	Mitotic count	Mutation type	F/u duration（mo）
2	M	72	Fundus	6	17	Low risk	Low risk	OP	GIST	7/50HPF	KIT exon 11	70
4	F	75	Body	16	30	Low risk	High risk	OP	GIST	6/50HPF	KIT exon 11	48
7	M	71	Body	20	40	Low risk	High risk	OP	GIST	10/50HPF	KIT exon 11	59
8	F	51	Fundus	8	15	Low risk	High risk	OP	GIST	0/50HPF	KIT exon 11	36
15	F	83	Fundus	7	15	Low risk	Low risk	surveillance	Not available	Not available	Not available	12
17	F	78	Body	11	22	Low risk	High risk	OP	GIST	2/50HPF	KIT exon 11	24
19	M	67	Body	12	17	Low risk	Low risk	OP	GIST	3/50HPF	KIT exon 11	45
24	M	57	Fundus	10	12	Low risk	Low risk	surveillance	Not available	Not available	Not available	12
34	F	51	Fundus	10	13	Low risk	Low risk	Surveillance	Not available	Not available	Not available	43
36	F	53	Body	11	15	Low risk	Low risk	Surveillance	Not available	Not available	Not available	38
41	M	84	Body	18	35	Low risk	High risk	OP	GIST	3/50HPF	KIT exon 11	24
50	F	57	Body	11	14	Low risk	Low risk	Surveillance	Not available	Not available	Not available	13
58	M	67	Body	15	30	Low risk	Low risk	OP	GIST	6/50HPF	KIT exon 11	12
59	M	65	Fundus	10	24	Low risk	High risk	OP	GIST	3/50HPF	KIT exon 11	24
60	F	59	Body	12	15	Low risk	Low risk	OP	GIST	0/50HPF	KIT exon 11	12
65	F	51	Fundus	8	13	High risk	High risk	OP	GIST	2/50HPF	Wild-type	12
